# Supplementary material for: Photoresponsive Gelation of Four-Armed Poly(ethylene glycol) with Photodimerizable Groups
Source: Gels. 2022 Mar 16;8(3):183. doi: 10.3390/gels8030183 (PMC8950757; doi:10.3390/gels8030183)
Supplement: Supplementary file 1 [file gels-08-00183-s001.zip]

Archive with 2 entries (2 files):
- gels-1620721-supplementary.pdf
- Movie S1.mp4
